# Supplementary material for: Early Assessment of Chemotherapy Response in Advanced Non-Small Cell Lung Cancer with Circulating Tumor DNA
Source: Cancers (Basel). 2022 May 18;14(10):2479. doi: 10.3390/cancers14102479 (PMC9139958; doi:10.3390/cancers14102479)
Supplement: Supplementary file 1 [file cancers-14-02479-s001.zip]

Archive with 1 entries (1 files):
- cancers-1716883-supplementary.pdf
